# Supplementary material for: Constructing Novel 2D Composite Nanomaterials by Coupling Graphene or Silicene with TM3N2 MXene (TM = Nb, Ta, Mo, and W) to Achieve Highly Efficient HER Catalysts
Source: Molecules. 2025 May 30;30(11):2401. doi: 10.3390/molecules30112401 (PMC12156383; doi:10.3390/molecules30112401)
Supplement: Supplementary file 1 [file molecules-30-02401-s001.zip]

Archive with 1 entries (1 files):
- molecules-3566740-supplementary.pdf
